# Supplementary material for: Identification of tryptophan metabolism- and immune-related genes signature and prediction of immune infiltration landscape in bladder urothelial carcinoma
Source: Front Immunol. 2023 Oct 26;14:1283792. doi: 10.3389/fimmu.2023.1283792 (PMC10637370; doi:10.3389/fimmu.2023.1283792)
Supplement: Supplementary file 1 [file DataSheet_1.zip]

Archive with 94 entries (86 files):
- Raw Data/
- Raw Data/CCK-8/
- Raw Data/CCK-8/0h.xlsx
- Raw Data/CCK-8/24h.xlsx
- Raw Data/CCK-8/48h.xlsx
- Raw Data/CCK-8/72h.xlsx
- Raw Data/CCK-8/96h.xlsx
- Raw Data/CCK-8/summary.xlsx
- Raw Data/RT-qPCR/
- Raw Data/RT-qPCR/NAMPT 1-8.xlsx
- Raw Data/RT-qPCR/NAMPT 9-16.xlsx
- Raw Data/RT-qPCR/siRNA-NAMPT.xlsx
- Raw Data/Rscript/
- Raw Data/Rscript/r-0.rawdata.R
- Raw Data/Rscript/r-1.DEGs.R
- Raw Data/Rscript/r-10.checkpoint.R
- Raw Data/Rscript/r-11.TIDE.R
- Raw Data/Rscript/r-12.IPS.R
- Raw Data/Rscript/r-13.PDL1.R
- Raw Data/Rscript/r-14.TMB.R
- Raw Data/Rscript/r-15.progvalue.R
- Raw Data/Rscript/r-16.scRNA.R
- Raw Data/Rscript/r-2.intersect.R
- Raw Data/Rscript/r-3.enrichment.R
- Raw Data/Rscript/r-4-7.riskmodel.R
- Raw Data/Rscript/r-8.clinical.R
- Raw Data/Rscript/r-9.cibersort.R
- Raw Data/SPSS/
- Raw Data/SPSS/RT-qPCR-5637-NC vs sh1.sav
- Raw Data/SPSS/RT-qPCR-5637-NC vs sh1.spv
- Raw Data/SPSS/RT-qPCR-5637-NC vs sh2.sav
- Raw Data/SPSS/RT-qPCR-5637-NC vs sh2.spv
- Raw Data/SPSS/RT-qPCR-T24-NC vs sh1.sav
- Raw Data/SPSS/RT-qPCR-T24-NC vs sh1.spv
- Raw Data/SPSS/RT-qPCR-T24-NC vs sh2.sav
- Raw Data/SPSS/RT-qPCR-T24-NC vs sh2.spv
- Raw Data/SPSS/RT-qPCR-tumor and normal.sav
- Raw Data/SPSS/RT-qPCR-tumor and normal.spv
- Raw Data/SPSS/inva-5637-NC vs sh1.sav
- Raw Data/SPSS/inva-5637-NC vs sh1.spv
- Raw Data/SPSS/inva-5637-NC vs sh2.sav
- Raw Data/SPSS/inva-5637-NC vs sh2.spv
- Raw Data/SPSS/inva-T24-NC vs sh1.sav
- Raw Data/SPSS/inva-T24-NC vs sh1.spv
- Raw Data/SPSS/inva-T24-NC vs sh2.sav
- Raw Data/SPSS/inva-T24-NC vs sh2.spv
- Raw Data/SPSS/mig-5637-NC vs sh1.sav
- Raw Data/SPSS/mig-5637-NC vs sh1.spv
- Raw Data/SPSS/mig-5637-NC vs sh2.sav
- Raw Data/SPSS/mig-5637-NC vs sh2.spv
- Raw Data/SPSS/mig-T24-NC vs sh1.sav
- Raw Data/SPSS/mig-T24-NC vs sh1.spv
- Raw Data/SPSS/mig-T24-NC vs sh2.sav
- Raw Data/SPSS/mig-T24-NC vs sh2.spv
- Raw Data/Transwell/
- Raw Data/Transwell/5637/
- Raw Data/Transwell/5637/INV-1-112.jpg
- Raw Data/Transwell/5637/INV-1-113.jpg
- Raw Data/Transwell/5637/INV-1-124.jpg
- Raw Data/Transwell/5637/INV-2-108.jpg
- Raw Data/Transwell/5637/INV-2-121.jpg
- Raw Data/Transwell/5637/INV-2-97.jpg
- Raw Data/Transwell/5637/INV-NC-160.jpg
- Raw Data/Transwell/5637/INV-NC-166.jpg
- Raw Data/Transwell/5637/INV-NC-178.jpg
- Raw Data/Transwell/5637/MIG-1-128.jpg
- Raw Data/Transwell/5637/MIG-1-135.jpg
- Raw Data/Transwell/5637/MIG-1-143.jpg
- Raw Data/Transwell/5637/MIG-2-139.jpg
- Raw Data/Transwell/5637/MIG-2-152.jpg
- Raw Data/Transwell/5637/MIG-2-155.jpg
- Raw Data/Transwell/5637/MIG-NC-182.jpg
- Raw Data/Transwell/5637/MIG-NC-198.jpg
- Raw Data/Transwell/5637/MIG-NC-212.jpg
- Raw Data/Transwell/T24/
- Raw Data/Transwell/T24/INV-1-101.jpg
- Raw Data/Transwell/T24/INV-1-105.jpg
- Raw Data/Transwell/T24/INV-1-95.jpg
- Raw Data/Transwell/T24/INV-2-108.jpg
- Raw Data/Transwell/T24/INV-2-113.jpg
- Raw Data/Transwell/T24/INV-2-98.jpg
- Raw Data/Transwell/T24/INV-NC-128.jpg
- Raw Data/Transwell/T24/INV-NC-140.jpg
- Raw Data/Transwell/T24/INV-NC-141.jpg
- Raw Data/Transwell/T24/MIG-1-101.jpg
- Raw Data/Transwell/T24/MIG-1-112.jpg
- Raw Data/Transwell/T24/MIG-1-120.jpg
- Raw Data/Transwell/T24/MIG-2-115.jpg
- Raw Data/Transwell/T24/MIG-2-123.jpg
- Raw Data/Transwell/T24/MIG-2-128.jpg
- Raw Data/Transwell/T24/MIG-NC-134.jpg
- Raw Data/Transwell/T24/MIG-NC-140.jpg
- Raw Data/Transwell/T24/MIG-NC-153.jpg
- Raw Data/Transwell/summary.xlsx
