# Supplementary material for: Identification of tryptophan metabolism- and immune-related genes signature and prediction of immune infiltration landscape in bladder urothelial carcinoma
Source: Front Immunol. 2023 Oct 26;14:1283792. doi: 10.3389/fimmu.2023.1283792 (PMC10637370; doi:10.3389/fimmu.2023.1283792)
Supplement: Supplementary file 1 [file DataSheet_1.zip › Raw Data/CCK-8/96h.xlsx]

## Sheet: Sheet1
0.081	0.084	0.083	0.083	0.085	0.085	0.083	0.082	0.08	0.082	0.086	0.082
0.118	1.946	1.807	1.99	0.095	1.889	1.766	1.822	0.083	0.083	0.079	0.093
0.137	1.257	1.112	1.321	0.105	1.327	1.266	1.418	0.085	0.08	0.083	0.081
0.134	1.107	1.186	0.997	0.115	1.521	1.426	1.404	0.087	0.08	0.081	0.08
0.135	0.075	0.076	0.076	0.11	0.076	0.077	0.077	0.088	0.077	0.079	0.077
0.095	0.098	0.092	0.091	0.121	0.092	0.088	0.09	0.087	0.113	0.126	0.119
0.08	0.081	0.087	0.08	0.078	0.078	0.076	0.077	0.076	0.076	0.077	0.078
0.085	0.079	0.116	0.081	0.078	0.079	0.088	0.077	0.078	0.078	0.078	0.078
