# Supplementary material for: Identification of tryptophan metabolism- and immune-related genes signature and prediction of immune infiltration landscape in bladder urothelial carcinoma
Source: Front Immunol. 2023 Oct 26;14:1283792. doi: 10.3389/fimmu.2023.1283792 (PMC10637370; doi:10.3389/fimmu.2023.1283792)
Supplement: Supplementary file 1 [file DataSheet_1.zip › Raw Data/CCK-8/summary.xlsx]

## Sheet: Sheet1
0		T24				5637
	0.079	0.079	0.098	0.079	0.085	0.081	0.116	0.079	0.088	0.077	0.107	0.105
NC	0.107	0.479	0.467	0.447	0.085	0.327	0.318	0.333	0.085	0.083	0.076	0.079
sh1	0.108	0.483	0.46	0.479	0.093	0.331	0.313	0.322	0.085	0.079	0.077	0.076
sh2	0.101	0.437	0.453	0.438	0.095	0.324	0.317	0.326	0.086	0.08	0.083	0.081
	0.114	0.078	0.076	0.077	0.092	0.08	0.083	0.081	0.089	0.083	0.079	0.093
	0.087	0.089	0.092	0.096	0.09	0.088	0.087	0.086	0.089	0.091	0.092	0.09
	0.082	0.084	0.082	0.081	0.076	0.078	0.08	0.077	0.076	0.076	0.078	0.078
	0.08	0.082	0.099	0.081	0.076	0.078	0.075	0.078	0.076	0.077	0.075	0.076
24	0.096	0.103	0.103	0.099	0.091	0.106	0.134	0.098	0.099	0.1	0.12	0.119
	0.113	0.653	0.605	0.59	0.103	0.485	0.496	0.503	0.105	0.08	0.076	0.079
	0.114	0.555	0.517	0.516	0.11	0.398	0.406	0.397	0.105	0.084	0.082	0.088
	0.109	0.557	0.553	0.567	0.111	0.468	0.451	0.401	0.105	0.082	0.081	0.076
	0.126	0.078	0.076	0.077	0.109	0.076	0.077	0.077	0.108	0.076	0.077	0.075
	0.111	0.113	0.115	0.115	0.106	0.078	0.077	0.076	0.109	0.077	0.079	0.077
	0.082	0.084	0.081	0.08	0.076	0.081	0.079	0.077	0.076	0.076	0.078	0.078
	0.08	0.083	0.116	0.08	0.076	0.079	0.075	0.078	0.076	0.076	0.086	0.078
48	0.098	0.107	0.108	0.108	0.094	0.108	0.142	0.106	0.102	0.104	0.127	0.121
	0.121	1.143	1.105	0.992	0.107	0.965	0.839	0.904	0.102	0.076	0.077	0.075
	0.121	0.833	0.781	0.804	0.112	0.627	0.69	0.594	0.103	0.08	0.076	0.079
	0.111	0.734	0.607	0.721	0.109	0.624	0.671	0.747	0.099	0.079	0.077	0.076
	0.127	0.127	0.121	0.094	0.11	0.078	0.078	0.078	0.103	0.08	0.081	0.08
	0.11	0.111	0.114	0.119	0.107	0.077	0.075	0.076	0.104	0.108	0.11	0.107
	0.08	0.083	0.081	0.08	0.076	0.077	0.079	0.077	0.078	0.076	0.077	0.077
	0.084	0.082	0.128	0.079	0.077	0.079	0.075	0.077	0.078	0.077	0.076	0.076
72	0.143	0.182	0.182	0.166	0.145	0.157	0.141	0.14	0.14	0.13	0.175	0.171
	0.187	1.668	1.534	1.523	0.179	1.219	1.313	1.336	0.135	0.08	0.083	0.081
	0.185	0.942	1.002	1.152	0.201	0.795	0.862	0.963	0.144	0.084	0.082	0.088
	0.191	0.899	0.987	0.905	0.209	1.014	1.085	0.943	0.144	0.295	0.291	0.299
	0.185	0.077	0.078	0.076	0.204	0.076	0.078	0.078	0.163	0.082	0.081	0.076
	0.135	0.142	0.136	0.139	0.202	0.079	0.08	0.081	0.139	0.083	0.079	0.093
	0.081	0.08	0.081	0.08	0.076	0.078	0.076	0.077	0.076	0.076	0.077	0.077
	0.083	0.079	0.093	0.083	0.076	0.079	0.076	0.077	0.078	0.079	0.076	0.078
96	0.081	0.084	0.083	0.083	0.085	0.085	0.083	0.082	0.08	0.082	0.086	0.082
	0.118	1.946	1.807	1.99	0.095	1.889	1.766	1.822	0.083	0.083	0.079	0.093
	0.137	1.257	1.112	1.321	0.105	1.327	1.266	1.418	0.085	0.08	0.083	0.081
	0.134	1.107	1.186	0.997	0.115	1.521	1.426	1.404	0.087	0.08	0.081	0.08
	0.135	0.075	0.076	0.076	0.11	0.076	0.077	0.077	0.088	0.077	0.079	0.077
	0.095	0.098	0.092	0.091	0.121	0.092	0.088	0.09	0.087	0.113	0.126	0.119
	0.08	0.081	0.087	0.08	0.078	0.078	0.076	0.077	0.076	0.076	0.077	0.078
	0.085	0.079	0.116	0.081	0.078	0.079	0.088	0.077	0.078	0.078	0.078	0.078

## Sheet: Sheet2
0.478	0.467	0.447
0.483	0.46	0.479
0.437	0.453	0.438
0.653	0.605	0.59
0.555	0.517	0.516
0.557	0.553	0.567
1.143	1.105	0.992
0.833	0.781	0.804
0.734	0.607	0.721
1.668	1.534	1.523
0.942	1.002	1.152
0.899	0.987	0.905
1.946	1.807	1.99
1.257	1.112	1.321
1.107	1.186	0.997
