# Supplementary material for: Identification of tryptophan metabolism- and immune-related genes signature and prediction of immune infiltration landscape in bladder urothelial carcinoma
Source: Front Immunol. 2023 Oct 26;14:1283792. doi: 10.3389/fimmu.2023.1283792 (PMC10637370; doi:10.3389/fimmu.2023.1283792)
Supplement: Supplementary file 1 [file DataSheet_1.zip › Raw Data/Rscript/r-10.checkpoint.R]

rm(list = ls())
setwd("/data/nas1/project/JNZK-255-2/")
if (! dir.exists("./10_checkpoint")){
  dir.create("./10_checkpoint")
}
setwd("./10_checkpoint")
dat.tcga<-read.csv("../00_rawdata/dat.fpkm.xls", row.names = 1,sep = '\t')
colnames(dat.tcga)<-gsub('.','-',colnames(dat.tcga),fixed = T)
risk<-read.delim2('../06_risk/risk.xls')
high.sample<-risk$id[which(risk$risk==0)]
low.sample<-risk$id[which(risk$risk==1)]
risk2 <- risk
risk2$risk_label <- ifelse(risk$risk == 0, "High", "Low")
dat.tcga<-dat.tcga[,risk$id]
dim(dat.tcga)
checkpoint <- read.table("/data/nas1/pipeline/Checkpoint/checkpoint48.txt",
                         header = F)
checkpoint <- checkpoint$V1

length(checkpoint)
checkpoint_dat <- dat.tcga[which(rownames(dat.tcga)%in%checkpoint),]
dim(checkpoint_dat)
checkpoint_dat<-log2(checkpoint_dat+1)
checkpoint_dat$gene<-rownames(checkpoint_dat)

library(tidyr)
library(ggplot2)
library(ggpubr)
head(checkpoint_dat[,1:3])
violin_dat <- gather(checkpoint_dat, key=sample, value='expr', -c("gene"))
head(violin_dat)
violin_dat$group <- ifelse(violin_dat$sample %in% high.sample,
                           "High", "Low") 
head(violin_dat)
colnames(violin_dat)
library(rstatix)
stat.test<-violin_dat%>%
  group_by(gene)%>%
  wilcox_test(expr ~ group)%>%
  adjust_pvalue(method = 'fdr')
write.table(stat.test,file = 'wilcox_result.xls',
            sep = '\t',
            row.names = F)
DE.checkpoint <- subset(stat.test,stat.test$p < 0.05)
##16
DE.checkpoint <- DE.checkpoint[-5,]
violin_dat<-violin_dat[violin_dat$gene%in%DE.checkpoint$gene,]

violin_plot <- ggplot(violin_dat, aes(x=gene, 
                                      y=expr,
                                      fill=group)) +
  stat_boxplot(geom="errorbar", 
               width=0.1,
               position = position_dodge(0.9)) +
  geom_boxplot(width=0.7,
               position=position_dodge(0.9),
               outlier.shape = NA)+ 
  scale_fill_manual(values= c("#A73030FF", "#0073C2FF"), name = "Group")+
  labs(title="Immune Checkpoint", x="", y = "log2(expr+1)",size=20) +
  stat_compare_means(data = violin_dat,
                     mapping = aes(group = group),
                     label ="p.signif",
                     method = 'wilcox.test',
                     paired = F) +
  theme_bw()+
  theme(plot.title = element_text(hjust =0.5,colour="black",face="bold",size=18),
        axis.text.x=element_text(angle=45,hjust=1,colour="black",face="bold",size=10), 
        axis.text.y=element_text(hjust=0.5,colour="black",face="bold",size=12), 
        axis.title.x=element_text(size=16,face="bold"),
        axis.title.y=element_text(size=16,face="bold"),
        legend.text=element_text(face = "bold", hjust = 0.5,colour="black", size=8),
        legend.title = element_text(face = "bold", size = 10),
        legend.position = "top",
        panel.grid.major = element_blank(),
        panel.grid.minor = element_blank())
violin_plot
ggsave('01.checkpoint.pdf',violin_plot,w=9,h=5)
ggsave('01.checkpoint.png',violin_plot,w=9,h=5)


library(ggcorrplot)
library(corrplot)
de.dat <- checkpoint_dat[DE.checkpoint$gene,]%>%select(-'gene')
hubgene <- read.delim2('../05_Lasso/lasso_genes.csv',header = F)
cor.dat <- dat.tcga[hubgene$V1,]
cor.dat <- log2(cor.dat+1)
library(Hmisc)
nc<-t(rbind(de.dat,cor.dat))
m=rcorr(nc,type = 'spearman')$r[1:nrow(de.dat),(ncol(nc)-length(rownames(cor.dat))+1):ncol(nc)]
m<-t(m)

p=rcorr(nc,type = 'spearman')$P[1:nrow(de.dat),(ncol(nc)-length(rownames(cor.dat))+1):ncol(nc)]
p<-t(p)

tmp <- p
rownames(tmp)[2] <- 'IDO1'
tmp[tmp<0.0001] <- '****'
tmp[tmp<0.001] <- '***'
tmp[tmp<0.01] <- '**'
tmp[tmp<0.05] <- '*'
tmp[tmp>0.05] <- 'ns'

cor <- m
rownames(cor)[2] <- 'IDO1'
cor <- round(cor,digits = 3)
textMatrix = paste(cor,"\n",
                   tmp, sep = "")
dim(textMatrix) = dim(m)
colnames(textMatrix)<-colnames(cor)
rownames(textMatrix)<-rownames(cor)
write.table(textMatrix,file = 'correlaion.xls',sep = '\t',row.names = T,quote = F)


library(WGCNA)
pdf(file = '02.correlation.pdf',w=10,h=5)
par(mar = c(9, 9, 3, 1));
labeledHeatmap(Matrix = cor, 
               xLabels = colnames(cor), 
               yLabels = rownames(cor), 
               cex.lab = 1, 
               colorLabels = FALSE, 
               colors = blueWhiteRed(50, 0.8),
               textMatrix = textMatrix, 
               setStdMargins = FALSE, 
               cex.text = 0.8, 
               zlim = c(-1,1),
               main = paste("modelgenes-DEcheckpoint correlation"))
dev.off()
png(file = '02.correlation.png',w=850,h=350)
par(mar = c(9, 9, 3, 1));
labeledHeatmap(Matrix = cor, 
               xLabels = colnames(cor), 
               yLabels = rownames(cor), 
               cex.lab = 1, 
               colorLabels = FALSE, 
               colors = blueWhiteRed(50, 0.8),
               textMatrix = textMatrix, 
               setStdMargins = FALSE, 
               cex.text = 0.8, 
               zlim = c(-1,1),
               main = paste("modelgenes-DEcheckpoint correlation"))
dev.off()
