# Supplementary material for: Identification of tryptophan metabolism- and immune-related genes signature and prediction of immune infiltration landscape in bladder urothelial carcinoma
Source: Front Immunol. 2023 Oct 26;14:1283792. doi: 10.3389/fimmu.2023.1283792 (PMC10637370; doi:10.3389/fimmu.2023.1283792)
Supplement: Supplementary file 1 [file DataSheet_1.zip › Raw Data/Rscript/r-13.PDL1.R]

rm(list = ls())
setwd("/data/nas1/project/JNZK-255-2/")
if (! dir.exists("./13_PD1")){
  dir.create("./13_PD1")
}
setwd("./13_PD1")

library(IMvigor210CoreBiologies)
data(cds)  
expMatrix <- counts(cds) 
eff_length2 <- fData(cds)[,c("entrez_id","length","symbol")]
rownames(eff_length2) <- eff_length2$entrez_id
head(eff_length2)
feature_ids <- rownames(expMatrix)
expMatrix <- expMatrix[feature_ids %in% rownames(eff_length2),]  
mm <- match(rownames(expMatrix),rownames(eff_length2))
eff_length2 <- eff_length2[mm,]
x <- expMatrix/eff_length2$length
eset <- t(t(x)/colSums(x))*1e6
summary(duplicated(rownames(eset)))  
library(IOBR)
eset <- IOBR::anno_eset(eset = eset,
                        annotation = eff_length2,
                        symbol = "symbol",
                        probe = "entrez_id",
                        method = "mean")   

pdata <- pData(cds)
colnames(pdata) <- gsub(colnames(pdata),pattern = " ",replacement = "_")
write.csv(eset,'eset.csv',quote=F) 
write.csv(pdata,'pdata.csv',quote=F)  
colnames(pdata)
pdata <- rownames_to_column(pdata[,c("binaryResponse",
                                     "Immune_phenotype",
                                     "FMOne_mutation_burden_per_MB",
                                     "Neoantigen_burden_per_MB",
                                     "censOS","os")],var = "ID")
colnames(pdata)<-c("ID","BOR_binary","Immune_phenotype","TMB","TNB","fustat","futime")
table(pdata$BOR_binary)
pdata$response<-ifelse(pdata$BOR_binary=='NA','FALSE','TURE')
pdata$response[is.na(pdata$response)]<-'FALSE'
table(pdata$response)
save.image("03.IMvigor210.Rdata")
clinic<-data.frame(pdata)
rownames(clinic)<-clinic[,1]
clinic$futime<-round(clinic$futime*30)
load('/data/nas1/project/JNZK-255-2/riskmodel.RData')
lasso_geneids<-as.character(lasso_geneids)
exp<-log2(eset+1)

rt2<-exp[lasso_geneids,]
rt2<-subset(rt2,select=rownames(clinic))
rt2<-t(rt2)
rt1<-clinic
rt1$riskscore<-NA
rt1$risk<-NA
cnt<-1


while (cnt < 349) {
  clinic$riskscore[cnt]<-sum(coef.min*subset(rt2,select=lasso_geneids)[cnt,])
  cnt = cnt + 1
}
cnt<-1
while (cnt < 349) {
  clinic$risk[cnt]=as.vector(ifelse(clinic$riskscore[cnt]>median(clinic$riskscore),0,1))
  cnt = cnt + 1
}
colnames(clinic)
res.cut<-surv_cutpoint(clinic,time = 'futime',event = 'fustat',variables = 'riskscore')
res.cut$cutpoint
clinic$Risk<-ifelse(clinic$riskscore>res.cut$cutpoint[,1],'High_risk','Low_risk')


library(RColorBrewer)
colnames(clinic)
box_dat<-clinic[,c('response','Risk','riskscore')]

High_risk<-subset(box_dat,Risk=='High_risk')
Low_risk<-subset(box_dat,Risk=='Low_risk')

data1 <- data.frame(group=Low_risk$Risk,response=Low_risk$response)
data1<-as.data.frame(sort(table(data1$response)))
colnames(data1)<-c('Response','Low_risk')

data2<-data.frame(group=High_risk$Risk,response=High_risk$response)
data2<-as.data.frame(sort(table(data2$response)))
colnames(data2)<-c('Response','High_risk')
data<-merge(data1,data2,by='Response')
library(reshape2)
library(plyr)
library(RColorBrewer)
mydata <- melt(data,id.vars="Response",variable.name="Risk",value.name="Quantity")
p<-ggplot(mydata,aes(x=Risk,y=Quantity,fill=Response))+
  geom_bar(position = "fill",stat="identity",alpha=0.7)+
  theme_bw()+
  scale_fill_manual(values= c("#E89591","#75B0D6"))+ 
  theme(axis.title.x =element_text(size=22,color='black', face = "bold",family='Times'),
        axis.text.x =element_text(size=18, face = "bold",family='Times'),
        axis.title.y =element_text(size=22,color='black', face = "bold",family='Times'),
        axis.text.y=element_text(size=18,  face = "bold",family='Times'),
        legend.title=element_text(size=20, color='black', face = "bold",family='Times'),
        legend.text=element_text(size=18, color='black', face = "bold",family='Times'),
        title=element_text(size=20, color='black', face = "bold",family='Times'),
        strip.text = element_text(size = 14,family = "Times", face = "bold"))+
  theme(panel.grid.major=element_blank(),panel.grid.minor=element_blank())+
  labs(x="",y="Percentage",fill="")
p
ggsave(p,filename = '01.boxplot.pdf',w=5,h=5)
ggsave(p,filename = '01.boxplot.png',w=5,h=5)

mydata<-box_dat
ka<-xtabs(~mydata$response+mydata$Risk,data = mydata)
ka
chisq.test(ka)

colnames(box_dat)
violin_plot <- ggplot(box_dat, aes(x=response, 
                                   y=riskscore,
                                   fill=response)) +
  geom_violin(trim=F,color="black") + 
  stat_boxplot(geom="errorbar", 
               width=0.1,
               position = position_dodge(0.9)) +
  geom_boxplot(width=0.7,
               position=position_dodge(0.9),
               outlier.shape = NA,
               fill='white')+ 
  scale_fill_manual(values= c("#E89591","#75B0D6"), name = "Group")+
  labs(title="", x="", y = "riskScore",size=20) +
  stat_compare_means(data = box_dat,
                     mapping = aes(group = response),
                     method = 'wilcox.test',
                     paired = F,label.y = 3.5,label.x = 1.4) +
  theme_bw()+
  theme(plot.title = element_text(hjust =0.5,colour="black",face="bold",size=18),
        axis.text.x=element_text(angle=45,hjust=1,colour="black",face="bold",size=10), 
        axis.text.y=element_text(hjust=0.5,colour="black",face="bold",size=12), 
        axis.title.x=element_text(size=16,face="bold"),
        axis.title.y=element_text(size=16,face="bold"),
        legend.text=element_text(face = "bold", hjust = 0.5,colour="black", size=8),
        legend.title = element_text(face = "bold", size = 10),
        legend.position = "top",
        panel.grid.major = element_blank(),
        panel.grid.minor = element_blank())
violin_plot
ggsave(filename = '02.violin.pdf',w=5,h=5)
ggsave(filename = '02.violin.png',w=5,h=5)

library(rstatix)
stat.test <- clinic %>%
  wilcox_test(riskscore~ BOR_binary) %>%
  adjust_pvalue() %>%
  add_significance("p.adj")%>%
  mutate(y.position =3.5)
violin_dat<-clinic[!is.na(clinic$BOR_binary),]
palette <- c("#E89591","#75B0D6")
ggviolin(violin_dat, x = "BOR_binary", y = "riskscore",add = c("mean_sd"),
         fill = "BOR_binary",  palette = palette,
         size=0.5,xlab="", ylab="Risk score",ggtheme = theme_bw(), legend = "top",font.axis = 2)+ 
  stat_pvalue_manual(stat.test, label = "p.adj",family='Times',size=6)+
  theme(axis.title.x =element_text(size=20,family = "Times", face = "bold"),
        axis.text.x =element_text(size=16,family = "Times", face = "bold"),
        axis.title.y =element_text(size=20,family = "Times", face = "bold"),
        axis.text.y=element_text(size=16,family = "Times", face = "bold"),
        legend.text=element_text(size=14,family = "Times", face = "bold"),
        legend.title=element_text(size=15,family = "Times", face = "bold"))+
  theme(panel.grid.major=element_blank(),panel.grid.minor=element_blank())
ggsave(width=6,height=6,'03.violin(CR_PD).pdf')
ggsave(width=6,height=6,'03.violin(CR_PD).png')

kmfit<-survfit(Surv(futime,fustat) ~ Risk, data =  clinic)
pdf('04.KM.pdf',w=7,h=6,onefile=F,family='Times')
s_surv<-ggsurvplot(kmfit,
                   pval = TRUE, conf.int = F,legend.labs=c("High","Low" ),legend.title="Risk", title="IMVigor210",
                   risk.table = TRUE,
                   risk.table.col = "strata",
                   ggtheme = theme_bw(),
                   palette=c("#dc143c","#6495ed"))

s_surv$table <- s_surv$table +
  labs(x = "Time (days)") +
  theme(panel.grid = element_blank(),
        legend.position = "none",
        axis.title.y = element_text(size = 18, face = "bold", family = "Times"),
        axis.title.x = element_text(size = 18, face = "bold", family = "Times"),
        axis.text = element_text(size = 16, face = "bold", family = "Times"),
        plot.title = element_text(size = 20, face = "bold", family = "Times"),
        text = element_text(size = 18, face = "bold", family = "Times"))
s_surv$plot <- s_surv$plot +
  labs(x = "Time (days)") +
  labs(y = "Survival probability") +
  theme(panel.grid = element_blank(),
        legend.title = element_blank(),
        legend.justification = c(1,1),
        legend.position = c(1,1),
        legend.margin = margin(c(-5,4,4,3)),
        legend.background = element_rect(fill = "white", color = "black", size = 0.2),
        axis.title.y = element_text(size = 16, face = "bold", family = "Times"),
        axis.title.x = element_text(size = 16, face = "bold", family = "Times"),
        axis.text = element_text(size = 14, face = "bold", family = "Times"),
        plot.title = element_text(size = 18, face = "bold", hjust = 0.5, family = "Times"),
        legend.text = element_text(size = 16, face = "bold", family = "Times"),
        text = element_text(size = 20, face = "bold", family = "Times"))
print(s_surv)
dev.off()

png('03.KM.png',w=7,h=6,family='Times',units='in',res=600 )
s_surv<-ggsurvplot(kmfit,
                   pval = TRUE, conf.int = F,legend.labs=c("High","Low" ),legend.title="Risk", title="IMVigor210",
                   risk.table = TRUE,
                   risk.table.col = "strata",
                   ggtheme = theme_bw(),
                   palette=c("#dc143c","#6495ed"))

s_surv$table <- s_surv$table +
  labs(x = "Time (days)") +
  theme(panel.grid = element_blank(),
        legend.position = "none",
        axis.title.y = element_text(size = 18, face = "bold", family = "Times"),
        axis.title.x = element_text(size = 18, face = "bold", family = "Times"),
        axis.text = element_text(size = 16, face = "bold", family = "Times"),
        plot.title = element_text(size = 20, face = "bold", family = "Times"),
        text = element_text(size = 18, face = "bold", family = "Times"))
s_surv$plot <- s_surv$plot +
  labs(x = "Time (days)") +
  labs(y = "Survival probability") +
  theme(panel.grid = element_blank(),
        legend.title = element_blank(),
        legend.justification = c(1,1),
        legend.position = c(1,1),
        legend.margin = margin(c(-5,4,4,3)),
        legend.background = element_rect(fill = "white", color = "black", size = 0.2),
        axis.title.y = element_text(size = 16, face = "bold", family = "Times"),
        axis.title.x = element_text(size = 16, face = "bold", family = "Times"),
        axis.text = element_text(size = 14, face = "bold", family = "Times"),
        plot.title = element_text(size = 18, face = "bold", hjust = 0.5, family = "Times"),
        legend.text = element_text(size = 16, face = "bold", family = "Times"),
        text = element_text(size = 20, face = "bold", family = "Times"))
print(s_surv)
dev.off()
