# Supplementary material for: Identification of tryptophan metabolism- and immune-related genes signature and prediction of immune infiltration landscape in bladder urothelial carcinoma
Source: Front Immunol. 2023 Oct 26;14:1283792. doi: 10.3389/fimmu.2023.1283792 (PMC10637370; doi:10.3389/fimmu.2023.1283792)
Supplement: Supplementary file 1 [file DataSheet_1.zip › Raw Data/Rscript/r-16.scRNA.R]

rm(list = ls())
setwd("/data/nas1/project/JNZK-255-2/")
if (! dir.exists("./16_scRNA")){
  dir.create("./16_scRNA")
}
setwd("./16_scRNA")

library(Seurat)
library(GEOquery)
library(data.table)
library(tidyverse)
## PART A导入数据--------
setwd("/data/nas1/project/JNZK-255-2/16_scRNA/")
if (! dir.exists("./00_rawdata")){
  dir.create("./00_rawdata")
}
setwd("./00_rawdata")

dir='./GSE135337_RAW/'
list.files(dir)

library(Seurat)
BC1<-fread('GSE135337_RAW/GSM4006644_BC1_gene_cell_exprs_table.txt.gz',header = T)%>%
  distinct(Symbol,.keep_all = T)%>%column_to_rownames(var = 'Symbol')%>%select(-'Gene_ID')
BC2<-fread('GSE135337_RAW/GSM4006645_BC2_gene_cell_exprs_table.txt.gz',header = T)%>%
  distinct(Symbol,.keep_all = T)%>%column_to_rownames(var = 'Symbol')%>%select(-'Gene_ID')
BC3<-fread('GSE135337_RAW/GSM4006646_BC3_gene_cell_exprs_table.txt.gz',header = T)%>%
  distinct(Symbol,.keep_all = T)%>%column_to_rownames(var = 'Symbol')%>%select(-'Gene_ID')
BC4<-fread('GSE135337_RAW/GSM4006647_BC4_gene_cell_exprs_table.txt.gz',header = T)%>%
  distinct(Symbol,.keep_all = T)%>%column_to_rownames(var = 'Symbol')%>%select(-'Gene_ID')
BC5<-fread('GSE135337_RAW/GSM4006648_BC5_gene_cell_exprs_table.txt.gz',header = T)%>%
  distinct(Symbol,.keep_all = T)%>%column_to_rownames(var = 'Symbol')%>%select(-'Gene_ID')
BC6<-fread('GSE135337_RAW/GSM4751267_BC6_gene_cell_exprs_table.txt.gz',header = T)%>%
  distinct(Symbol,.keep_all = T)%>%column_to_rownames(var = 'Symbol')%>%select(-'Gene_ID')
BC7<-fread('GSE135337_RAW/GSM4751268_BC7_gene_cell_exprs_table.txt.gz',header = T)%>%
  distinct(Symbol,.keep_all = T)%>%column_to_rownames(var = 'Symbol')%>%select(-'Gene_ID')

count1<-CreateSeuratObject(counts = BC1,min.cells = 3,min.features = 200)
count2<-CreateSeuratObject(counts = BC2,min.cells = 3,min.features = 200)
count3<-CreateSeuratObject(counts = BC3,min.cells = 3,min.features = 200)
count4<-CreateSeuratObject(counts = BC4,min.cells = 3,min.features = 200)
count5<-CreateSeuratObject(counts = BC5,min.cells = 3,min.features = 200)
count6<-CreateSeuratObject(counts = BC6,min.cells = 3,min.features = 200)
count7<-CreateSeuratObject(counts = BC7,min.cells = 3,min.features = 200)

scRNA<-merge(x=count1,y=c(count2,count3,count4,count5,count6,count7),
             add.cell.ids=c('BC1','BC2','BC3','BC4','BC5','BC6','BC7'),
             merge.data=T)
table(scRNA$orig.ident)
head(scRNA@meta.data)
length(colnames(scRNA))
length(rownames(scRNA))


smps = Cells(scRNA) %>% str_sub(1,3)
table(smps)
grps = data.frame(sample=names(table(smps)),group=c('BC1','BC2','BC3','BC4','BC5','BC6','BC7'))
group.label = grps$group[match(smps,grps$sample)]
names(group.label) = Cells(scRNA)
group.label
table(group.label)
scRNA = AddMetaData(scRNA,group.label,col.name = 'sample')


scRNA[["percent.mt"]] <- PercentageFeatureSet(scRNA, pattern = "^MT-")  #


scRNA[["percent.rb"]] <- PercentageFeatureSet(scRNA, pattern = "^RP[SL]")

head(scRNA@meta.data)
system.time(save(scRNA, file = "01.scRNA_orig.Rdata"))  

#02 QC---------
rm(list = ls())
setwd(('/data/nas1/project/JNZK-255-2/16_scRNA/'))
if (! dir.exists("./01_QC")){
  dir.create("./01_QC")
}
setwd("./01_QC")
load('../00_rawdata/01.scRNA_orig.Rdata')


length(colnames(scRNA))  
length(rownames(scRNA)) 


plot.featrures = c("nFeature_RNA", "nCount_RNA", "percent.mt")   

library(patchwork)
plots = list()
for(i in seq_along(plot.featrures)){
  plots[[i]] = VlnPlot(scRNA, 
                       pt.size = 0,
                       features = plot.featrures[i]) + NoLegend()}
violin <- wrap_plots(plots = plots, nrow=1,ncol = 3,cols = palettes(category = "random",22,show_col=F))
violin

ggsave("01.vlnplot_before_qc.pdf", plot = violin, width = 9, height = 6)
ggsave("01.vlnplot_before_qc.png", plot = violin, width = 9, height = 6,dpi = 1000)


pctMT=5
minGene=100
maxGene=5000
maxUMI=20000

scRNA <- subset(scRNA, subset =
                  nCount_RNA <maxUMI & 
                  nFeature_RNA > minGene & 
                  nFeature_RNA < maxGene& 
                  percent.mt < pctMT)
length(colnames(scRNA)) 
length(rownames(scRNA)) 

plot.featrures = c("nFeature_RNA", "nCount_RNA", "percent.mt")


plots = list()
for(i in seq_along(plot.featrures)){
  plots[[i]] = VlnPlot(scRNA, 
                       pt.size = 0,
                       features = plot.featrures[i]) + NoLegend()}
violin <- wrap_plots(plots = plots, nrow=1,ncol = 3)    
violin
ggsave("02.vlnplot_after_qc.pdf", plot = violin, width = 9, height = 6)
ggsave("02.vlnplot_after_qc.png", plot = violin, width = 9, height = 6,dpi = 1000)
system.time(save(scRNA, file = "03.scRNA_qc.Rdata"))  

rm(list = ls())
setwd(('/data/nas1/project/JNZK-255-2/16_scRNA/'))
if (! dir.exists("./02_PCA")){
  dir.create("./02_PCA")
}
setwd("./02_PCA")
load('../01_QC/03.scRNA_qc.Rdata')

scRNA.norm<-NormalizeData(scRNA,normalization.method = "LogNormalize",scale.factor = 10000)

all.genes<-rownames(scRNA.norm)
scRNA.norm<-FindVariableFeatures(scRNA.norm,selection.method = "vst", nfeatures = 2000)

top10 <- head(VariableFeatures(scRNA.norm), 10)

p <- VariableFeaturePlot(scRNA.norm)
p <- LabelPoints(plot = p, 
                 points = top10, 
                 repel = T)
p
ggsave(filename = "01.feature_selection.pdf",p,w=5,h=5)
ggsave(filename = "01.feature_selection.png",p,w=5,h=5)


scRNA.nor.sca<-ScaleData(scRNA.norm)

scRNA.norm.pca<-RunPCA(scRNA.nor.sca,features = VariableFeatures(object = scRNA.nor.sca),npcs = 50)
print(scRNA.norm.pca[["pca"]], dims = 1:5, nfeatures = 5)
VizDimLoadings(scRNA.norm.pca, dims = 1:2, reduction = "pca")
DimPlot(scRNA.norm.pca, reduction = "pca")

DimHeatmap(scRNA.norm.pca, dims = 1:5, cells = 500, balanced = TRUE)

scRNA.norm.pca <- JackStraw(scRNA.norm.pca, num.replicate = 100, dims = 50)
scRNA.norm.pca <- ScoreJackStraw(scRNA.norm.pca, dims = 1:50)
plot_pca <- JackStrawPlot(scRNA.norm.pca, dims = 1:50)
plot_pca
ggsave(filename = '02.pca_cluster.pdf',plot_pca,w=13,h=8)
ggsave(filename = '02.pca_cluster.png',plot_pca,w=11,h=7)
plot_elbow <- ElbowPlot(scRNA.norm.pca, ndims = 50)
plot_elbow
ggsave(filename = '03.pca_sd.pdf',plot_elbow,w=6,h=5)
ggsave(filename = '03.pca_sd.png',plot_elbow,w=5,h=4)

scRNA.norm.pca.c<-FindNeighbors(scRNA.norm.pca,dims = 1:20)
scRNA.norm.pca.c<-FindClusters(scRNA.norm.pca.c,resolution = 0.4)
UMAP<-RunUMAP(scRNA.norm.pca.c,dims = 1:50)
system.time(save(UMAP, file = "UMAP.Rdata"))  

DimPlot(UMAP,reduction = 'umap')
pdf('04.UMAP.pdf',w=8,h=7)
DimPlot(UMAP,reduction = 'umap')
dev.off()
png('04.UMAP.png',w=700,h=600)
DimPlot(UMAP,reduction = 'umap')
dev.off()

rm(list = ls())
setwd("/data/nas1/project/JNZK-255-2/16_scRNA/")
if (! dir.exists("./03_SingleR")){
  dir.create("./03_SingleR")
}
setwd("./03_SingleR")

load('../02_PCA/UMAP.Rdata')

library(SingleR)
scRNA_nor_singleR <- GetAssayData(UMAP, slot = "data")
hpca.se <- HumanPrimaryCellAtlasData()
hpca.se
clusters=UMAP@meta.data$seurat_clusters

pred.hesc <- SingleR(test = scRNA_nor_singleR,
                     ref = hpca.se,
                     labels = hpca.se$label.main,
                     method = "cluster", 
                     clusters = clusters, 
                     quantile = 0.8,
                     assay.type.test = "logcounts", 
                     assay.type.ref = "logcounts")

table(pred.hesc$labels)
celltype = data.frame(ClusterID=rownames(pred.hesc), 
                      celltype=pred.hesc$labels, 
                      stringsAsFactors = F) 
p1 = FeaturePlot(UMAP, features = c("EPCAM","KRT8",'KRT18'),repel = T, label = T, slot = "data", cols = c("lightgrey","red"), ncol = 3, order = T)
p1
p2 = FeaturePlot(UMAP, features = c("CD14","CSF1R",'AIF1'),repel = T, label = T, slot = "data", cols = c("lightgrey","red"), ncol = 3, order = T)
p2
p3 = FeaturePlot(UMAP, features = c("CD2","CD3D",'CD3E'),repel = T, label = T, slot = "data", cols = c("lightgrey","red"), ncol = 3, order = T)
p3

p4 = FeaturePlot(UMAP, features = c("DCN","PDPN",'TAGLN'),repel = T, label = T, slot = "data", cols = c("lightgrey","red"), ncol = 3, order = T)
p4

p5 = FeaturePlot(UMAP, features = c("PECAM1","VWF",'CLDN5'),repel = T, label = T, slot = "data", cols = c("lightgrey","red"), ncol = 3, order = T)
p5

celltype$celltype[which(celltype$ClusterID==11)] <- 'Myeloid/Macrophage'
celltype$celltype[which(celltype$ClusterID==12)] <- 'Fibroblasts'


UMAP@meta.data$celltype=celltype[match(clusters,celltype$ClusterID),'celltype']
anno_plot <- DimPlot(UMAP, reduction = "umap", group.by = "celltype",label = T)
anno_plot
ggsave(filename = '01.celltype.pdf',anno_plot,w=8,h=6)
ggsave(filename = '01.celltype.png',anno_plot,w=9,h=7)
phe=UMAP@meta.data
table(phe$celltype)

cell_type_stat <- as.data.frame(sort(table(phe$celltype)))
write.table(cell_type_stat,
            file = "cell_type_stat.txt",
            quote = F)

system.time(save(UMAP, file = "UMAP.celltype.Rdata"))  


lasso.gene<-read.delim2('/data/nas1/project/JNZK-255-2/05_Lasso/lasso_genes.csv',header = F)
hubgene<-lasso.gene$V1

p <- FeaturePlot(UMAP, features = hubgene, ncol = 3,repel = 'celltype'
                 )
p
ggsave(filename = '02.feature.pdf',p,w=12,h=4)
ggsave(filename = '02.feature.png',p,w=12,h=4)

p2 <- VlnPlot(UMAP, features = hubgene, group.by = "celltype", ncol = 3)
p2
ggsave(filename = '03.violin.pdf',p2,w=12,h=4)
ggsave(filename = '03.violin.png',p2,w=12,h=4)
