# Supplementary material for: Identification of tryptophan metabolism- and immune-related genes signature and prediction of immune infiltration landscape in bladder urothelial carcinoma
Source: Front Immunol. 2023 Oct 26;14:1283792. doi: 10.3389/fimmu.2023.1283792 (PMC10637370; doi:10.3389/fimmu.2023.1283792)
Supplement: Supplementary file 1 [file DataSheet_1.zip › Raw Data/Rscript/r-4-7.riskmodel.R]

rm(list = ls())
setwd("/data/nas1/project/JNZK-255-2/")
if (! dir.exists("./04_univariate_cox")){
  dir.create("./04_univariate_cox")
}
setwd("./04_univariate_cox")

library(lance)
library(readxl)
library(readr)
library(tidyverse)
survival<-read_tsv(file = '/data/nas1/TCGA_survival/TCGA-BLCA.survival.tsv')
survival<-survival[,-3]
dat.tcga<-read.csv('../00_rawdata/dat.tpm.xls',sep = '\t',row.names = 1)
colnames(dat.tcga)<-gsub('.','-',colnames(dat.tcga),fixed = T)
group<-read.delim2("../01_DEGs/group.xls")
Tumor.sample<-group$sample[which(group$group=='Tumor')]
hubgene<-read.delim2('../02_intersect/intersect.xls')
survival<-survival[survival$sample%in%Tumor.sample,]
write.table(survival,file = 'survival.xls',sep = '\t',quote = F,row.names = F)
train_dat<-dat.tcga[,Tumor.sample]
train_dat<-t(train_dat)
train_dat<-log2(train_dat+1)
train_dat<-as.data.frame(train_dat)
train_dat<-train_dat[,colnames(train_dat)%in%hubgene$symbol,]
train_dat$sample<-rownames(train_dat)
train_dat<-merge(survival,train_dat,by='sample')
train_dat<-column_to_rownames(train_dat,var = 'sample')
train_data<-train_dat

library(survival)
library(survminer)
colnames_sum <- colnames(train_data)
colnames_sum <- gsub("-","_",colnames_sum)
colnames_sum <- gsub(" ","_",colnames_sum)
colnames(train_data) <- colnames_sum

covariates <- colnames_sum[-which(colnames_sum %in% c("OS", "OS.time"))]
univ_formulas <- sapply(covariates,
                        function(x) as.formula(paste("Surv(OS.time, OS)~", x)))  
univ_models <- lapply(univ_formulas,
                      function(x) {coxph(x, data = train_data)})

univ_results <- lapply(univ_models,
                       function(x){ 
                         x <- summary(x)
                         p.value<-signif(x$wald["pvalue"], digits=3)
                         HR <-signif(x$coef[2], digits=4);
                         HR.confint.lower <- signif(x$conf.int[,"lower .95"],4)
                         HR.confint.upper <- signif(x$conf.int[,"upper .95"],4)
                         HR <- paste0(HR, " (", 
                                      HR.confint.lower, "-", 
                                      HR.confint.upper, ")")
                         res<-c(p.value,HR)
                         names(res)<-c("p.value","HR (95% CI for HR)")
                         return(res)
                       })

## coef是公式中的回归系数b（有时候也叫beta值）。exp(coef)是cox模型中的风险比（HR）
## z代表wald统计量，是coef除以其标准误se(coef)。ower .95 upper .95则是exp(coef)的95%置信区间，可信区间越窄，可信度越高，你的实验越精确，越是真理。
res_mod <- t(as.data.frame(univ_results, check.names = FALSE))
res_mod <- as.data.frame(res_mod)
res_results_0.05 <- res_mod[which(as.numeric(res_mod$p.value) < 0.2),]
res_results_0.05 <- na.omit(res_results_0.05)
# 3
write.table(res_results_0.05,
            file = "univariate_cox_result_0.2.xls",
            quote = F,
            sep = '\t',
            row.names = T)
dim(res_results_0.05)
## 3 2
library(tidyr)
res_results_0.05_2 <- separate(res_results_0.05, "HR (95% CI for HR)",
                               into = c("HR", "HR.95L", "HR.95H"),
                               sep = " ")
res_results_0.05_2 <- separate(res_results_0.05_2, "HR.95L",
                               into = c("HR.95L", "HR.95H"),
                               sep = "\\-")
res_results_0.05_2$HR.95L <- gsub("\\(", "", res_results_0.05_2$HR.95L)
res_results_0.05_2$HR.95H <- gsub("\\)", "", res_results_0.05_2$HR.95H)

res_results_0.05_2[,1:ncol(res_results_0.05_2)] <- as.numeric(unlist(res_results_0.05_2[,1:ncol(res_results_0.05_2)]))
res_results_0.05_2 <- res_results_0.05_2[order(res_results_0.05_2$HR),]
hz <- paste(round(res_results_0.05_2$HR,4),
            "(",round(res_results_0.05_2$HR.95L,4),
            "-",round(res_results_0.05_2$HR.95H,4),")",sep = "")


tabletext <- cbind(c(NA,"Gene",rownames(res_results_0.05_2)),
                   c(NA,"P value",ifelse(res_results_0.05_2$p.value<0.001,
                                         "< 0.001",
                                         round(res_results_0.05_2$p.value,3))),
                   c(NA,"Hazard Ratio(95% CI)",hz))
nrow(tabletext) + 1
library(forestplot)

pdf(file = "01.univariate_cox_forest.pdf", height = 4, width = 9, onefile = F)
forestplot(labeltext=tabletext, 
           graph.pos=4, 
           is.summary = c(TRUE, TRUE,rep(FALSE, 70)),
           col=fpColors(box="red", lines="royalblue", zero = "gray50"),
           mean=c(NA,NA,res_results_0.05_2$HR),
           lower=c(NA,NA,res_results_0.05_2$HR.95L), 
           upper=c(NA,NA,res_results_0.05_2$HR.95H),
           boxsize=0.2,lwd.ci=3,  
           ci.vertices.height = 0.08,ci.vertices=TRUE, 
           zero=1,lwd.zero=0.5,  
           colgap=unit(5,"mm"),   
           xticks = c(0,0.5,1,1.5,2), 
           lwd.xaxis=2,        
           lineheight = unit(1.2,"cm"), 
           graphwidth = unit(.5,"npc"), 
           cex=0.9, fn.ci_norm = fpDrawCircleCI, 
           hrzl_lines = list("3" = gpar(col = "black", lty = 1, lwd = 2)),
           txt_gp=fpTxtGp(label=gpar(cex=1),
                          ticks=gpar(cex=0.8, fontface = "bold"),
                          xlab=gpar(cex = 1, fontface = "bold"),
                          title=gpar(cex = 1.25, fontface = "bold")),
           xlab="Hazard Ratio",
           grid = T) 
dev.off()
png(filename = "01.univariate_cox_forest.png", height = 300, width = 600)
forestplot(labeltext=tabletext, 
           graph.pos=4, 
           is.summary = c(TRUE, TRUE,rep(FALSE, 70)),
           col=fpColors(box="red", lines="royalblue", zero = "gray50"),
           mean=c(NA,NA,res_results_0.05_2$HR),
           lower=c(NA,NA,res_results_0.05_2$HR.95L),
           upper=c(NA,NA,res_results_0.05_2$HR.95H), 
           boxsize=0.2,lwd.ci=3,  
           ci.vertices.height = 0.08,ci.vertices=TRUE,
           zero=1,lwd.zero=0.5, 
           colgap=unit(5,"mm"),  
           xticks = c(0,0.5,1,1.5,2), 
           lwd.xaxis=2,           
           lineheight = unit(1.2,"cm"), 
           graphwidth = unit(.5,"npc"), 
           cex=0.9, fn.ci_norm = fpDrawCircleCI, 
           hrzl_lines = list("3" = gpar(col = "black", lty = 1, lwd = 2)),
           txt_gp=fpTxtGp(label=gpar(cex=1),
                          ticks=gpar(cex=0.8, fontface = "bold"),
                          xlab=gpar(cex = 1, fontface = "bold"),
                          title=gpar(cex = 1.25, fontface = "bold")),
           xlab="Hazard Ratio",
           grid = T) 

dev.off()

## 04-2 Lasso回归-----
setwd("/data/nas1/project/JNZK-255-2/")
if (! dir.exists("./05_Lasso")){
  dir.create("./05_Lasso")
}
setwd("./05_Lasso")

library(glmnet)
x_all <- subset(train_data, select = -c(OS, OS.time))
x_all <- x_all[,rownames(res_results_0.05)]
y_all <- subset(train_data, select = c(OS, OS.time))

fit <- glmnet(as.matrix(x_all), Surv(y_all$OS.time,y_all$OS), 
              family = "cox") 

png(filename = "01.lasso_model.png", height = 400, width = 500)
plot(fit, xvar = "lambda",label = TRUE, las=1)
dev.off()
pdf(file = "01.lasso_model.pdf", height = 5)
plot(fit, xvar = "lambda",label = TRUE, las=1)
dev.off()

set.seed(6)

{
  cvfit = cv.glmnet(as.matrix(x_all),
                    Surv(y_all$OS.time,y_all$OS),nfold=10,
                    family = "cox") 
  png(filename = "02.lasso_verify.png", height = 400, width = 500)
  plot(cvfit, las =1)
  dev.off()
  pdf(file = "02.lasso_verify.pdf", height = 5)
  plot(cvfit, las =1)
  dev.off()
  coef.min = coef(cvfit, s = "lambda.min") 
  cvfit$lambda.min
  active.min = which(coef.min@i != 0)
  
  coef.min
  lasso_geneids <- coef.min@Dimnames[[1]][coef.min@i+1]
  lasso_geneids
}


write(lasso_geneids, "lasso_genes.csv")

# 风险模型的构建与验证------
setwd("/data/nas1/project/JNZK-255-2/")
if (! dir.exists("./06_risk")){
  dir.create("./06_risk")
}
setwd("./06_risk")

riskScore=predict(cvfit,newx = as.matrix(x_all),s=cvfit$lambda.min)
coef.min
riskScore<-as.numeric(riskScore)
class(riskScore)
coxGene=lasso_geneids
outCol=c("OS","OS.time",coxGene)
risk=as.vector(ifelse(riskScore>median(riskScore),0,1))
risk <- as.data.frame(c(cbind(id=rownames(cbind(train_data[,outCol],
                                                riskScore,
                                                risk)),
                              cbind(train_data[,outCol],
                                    riskScore,
                                    risk))))

res.cut<-surv_cutpoint(risk,time = 'OS.time',event = 'OS',variables = 'riskScore')
res.cut$cutpoint
risk$risk <- ifelse(risk$riskScore>res.cut$cutpoint[,1],0,1)
table(risk$risk)
write.table(risk,file = 'risk.xls',quote = F,row.names = F,sep = '\t')

library(ggplot2)
library(ggthemes)
table(risk$risk)
median(riskScore)

risk_dis <- ggplot(risk, aes(x=reorder(id, riskScore), 
                             y=riskScore, 
                             color = factor(risk, 
                                            levels = c(0, 1), 
                                            labels = c("High Risk", "Low Risk")))) +
  geom_point() +
  scale_color_manual(values = c("#A73030FF", "#0073C2FF")) + 
  scale_x_discrete(breaks = risk[order(risk$riskScore),]$id[c(1,100,200,300,400,500,600,700,800,900,1000,1100)],
                   labels = c(1,100,200,300,400,500,600,700,800,900,1000,1100),
                   expand = c(0.02,0)) +
  geom_vline(xintercept = nrow(risk[which(risk$risk==1),]) + 0.5,
             lty = 2) +
  geom_hline(yintercept = res.cut$cutpoint[,1],
             lty =2) +
  labs(x = "Patients(increasing risk score)",
       y = "Risk Score",
       title = "Train Risk Score Distribution") + 
  theme_base() +
  theme(legend.title = element_blank(),
        legend.key = element_blank(),
        legend.justification = c(0,1),
        legend.position = c(0,1),
        legend.background = element_rect(color = "black", size = .3),
        plot.title = element_text(size = 15, hjust = 0.5))
risk_dis
ggsave(filename = '01.Train_Risk_Score_Distribution.pdf',risk_dis,w=7,h=5)
ggsave(filename = '01.Train_Risk_Score_Distribution.png',risk_dis,w=7,h=5)
surv_stat <- ggplot(risk, aes(x=reorder(id, riskScore),
                              y=OS.time/365,
                              color = factor(OS,
                                             levels = c(0,1),
                                             labels = c("Alive", "Dead")))) +
  geom_point() +
  scale_color_manual(values = c("#0073C2FF","#A73030FF")) +
  scale_x_discrete(breaks = risk[order(risk$riskScore),]$id[c(1,100,200,300,400,500,600,700,800,900,1000,1100)],
                   labels = c(1,100,200,300,400,500,600,700,800,900,1000,1100),
                   expand = c(0.02,0)) +
  ylim(c(0,15))+
  geom_vline(xintercept = nrow(risk[which(risk$risk==1),]) + 0.5,
             lty = 2) +
  labs(x = "Patients(increasing risk score)",
       y = "Survival time(Years)",
       title = "Train survival state distribution") + 
  theme_base() +
  theme(legend.title = element_blank(),
        legend.key = element_blank(),
        legend.justification = c(0,1),
        legend.position = c(0,1),
        legend.background = element_rect(color = "black", size = .3),
        plot.title = element_text(size = 15, hjust = 0.5))

surv_stat
ggsave(filename = '02.Train_survival_state_Distribution.pdf',surv_stat,w=7,h=5)
ggsave(filename = '02.Train_survival_state_Distribution.png',surv_stat,w=7,h=5)
kmfit<-survfit(Surv(OS.time, OS) ~ risk, data =  risk)
train_survival_median <- ggsurvplot(kmfit,
                                    pval = TRUE, 
                                    conf.int = F,
                                    legend.labs=c("High risk","Low risk" ),
                                    legend.title="Risk score",
                                    title="Train KM",
                                    font.main = c(15,"bold"),
                                    risk.table = TRUE, 
                                    risk.table.col = "strata", 
                                    linetype = "strata", 
                                    surv.median.line = "hv", 
                                    ggtheme = theme_bw(), 
                                    palette = c("#A73030FF", "#0073C2FF"))
train_survival_median

riskscore <- function(survival_cancer_df,
                      candidate_genes_for_cox,
                      cox_report){
  library("dplyr")
  risk_score_table <- survival_cancer_df[, candidate_genes_for_cox]
  for (each_sig_gene in colnames(risk_score_table)){
    risk_score_table$each_sig_gene <- risk_score_table[,each_sig_gene]*
      (summary(cox_report)$coefficients[each_sig_gene,1])
  }
  risk_score_table <- cbind(risk_score_table,
                            "total_risk_score"=exp(rowSums(risk_score_table))) %>%
    cbind(survival_cancer_df[,c("OS.time", "OS")])
  risk_score_table <- risk_score_table[,c("OS.time",
                                          "OS",
                                          candidate_genes_for_cox,
                                          "total_risk_score")]
}


multi_ROC <- function(time_vector, risk_score_table){
  library(survivalROC)
  single_ROC <- function(single_time){
    for_ROC <- survivalROC(Stime=risk_score_table$OS.time,
                           status=risk_score_table$OS,
                           marker=risk_score_table$riskScore,
                           predict.time=single_time,
                           method = 'KM')
    data.frame('True_positive'=for_ROC$TP, 'False_positive'=for_ROC$FP,
               'Cut_values'=for_ROC$cut.values, 'Time'=rep(single_time, length(for_ROC$TP)),
               'AUC'=rep(for_ROC$AUC, length(for_ROC$TP)))
  }
  multi_ROC_list <- lapply(time_vector, single_ROC)
  do.call(rbind, multi_ROC_list)
}

for_multi_ROC <- multi_ROC(time_vector = c(365*seq(1,5,2)), 
                           risk_score_table = risk)

table(for_multi_ROC$AUC)
for_multi_ROC$Time <- factor(for_multi_ROC$Time)
# 画ROC曲线 
library(scales)
library(geomROC)
library(plotROC)
auc_y1 <- round(for_multi_ROC[which(for_multi_ROC$Time==365),5][1],2)
auc_y3 <- round(for_multi_ROC[which(for_multi_ROC$Time==1095),5][1],2)
auc_y5 <- round(for_multi_ROC[which(for_multi_ROC$Time==1825),5][1],2)
ROC <- ggplot(for_multi_ROC, aes(x=False_positive,
                                 y=True_positive, 
                                 label=Cut_values, 
                                 color=Time)) + 
  scale_color_manual(breaks = c("365","1095","1825"),
                     labels = c("1 years", "3 years","5 years"),
                     values = c("#4682B4", "#FF4040", "#20B2AA")) +
  geom_roc(labels = F, stat = 'identity') + 
  style_roc() + 
  geom_abline(slope = 1, intercept = 0, color = 'gray', linetype=2) +
  theme_bw() +
  labs(title = "Train ROC") +
  theme(panel.background = element_rect(colour = 'black', size = 1, fill = 'white'),
        panel.grid = element_blank(),
        plot.title = element_text(size = 15, hjust = 0.5, face = "bold")) +
  annotate("text", x=0.75, y=c(0.25, 0.15, 0.05),
           label = c(paste('AUC of 1 years =', format(auc_y1,nsmall=2)),
                     paste('AUC of 3 years =', format(auc_y3,nsmall=2)),
                     paste('AUC of 5 years =', format(auc_y5,nsmall=2))))
ROC
ggsave('04.Train_ROC.png', ROC,width = 5, height = 4)
ggsave('04.Train_ROC.pdf', ROC,width = 5, height = 4)

box_dat<-risk
box_dat$OS <- ifelse(box_dat$OS==0,'Alive','Dead')

High_risk<-subset(box_dat,risk==0)
Low_risk<-subset(box_dat,risk==1)

data1 <- data.frame(group=Low_risk$risk,OS=Low_risk$OS)
data1<-as.data.frame(sort(table(data1$OS)))
colnames(data1)<-c('OS','Low_risk')

data2<-data.frame(group=High_risk$risk,OS=High_risk$OS)
data2<-as.data.frame(sort(table(data2$OS)))
colnames(data2)<-c('OS','High_risk')
data<-merge(data1,data2,by='OS')
library(reshape2)
library(plyr)
library(RColorBrewer)
mydata <- melt(data,id.vars="OS",variable.name="risk",value.name="Quantity")
p<-ggplot(mydata,aes(x=risk,y=Quantity,fill=OS))+
  geom_bar(position = "fill",stat="identity",alpha=0.7)+
  theme_bw()+
  scale_fill_manual(values= c("#E89591","#75B0D6"))+ 
  theme(axis.title.x =element_text(size=22,color='black', face = "bold",family='Times'),
        axis.text.x =element_text(size=18, face = "bold",family='Times'),
        axis.title.y =element_text(size=22,color='black', face = "bold",family='Times'),
        axis.text.y=element_text(size=18,  face = "bold",family='Times'),
        legend.title=element_text(size=20, color='black', face = "bold",family='Times'),
        legend.text=element_text(size=18, color='black', face = "bold",family='Times'),
        title=element_text(size=20, color='black', face = "bold",family='Times'),
        strip.text = element_text(size = 14,family = "Times", face = "bold"))+
  theme(panel.grid.major=element_blank(),panel.grid.minor=element_blank())+
  labs(x="",y="Percentage",fill="")
p
ggsave(p,filename = '05.boxplot.pdf',w=5,h=4)
ggsave(p,filename = '05.boxplot.png',w=5,h=4)
mydata
library(pheatmap)
library(ggplot2)
library(RColorBrewer)
library(gplots)
mul.dat<-dat.tcga[lasso_geneids,]
group_rt<-data.frame(sample=risk$id,risk=risk$riskScore)
phenotype <- read.delim2('/data/nas1/TCGA_phenotype/TCGA-BLCA.GDC_phenotype.tsv.gz')
phenotype<-data.frame(sample=phenotype$submitter_id.samples,
                      Age=phenotype$age_at_initial_pathologic_diagnosis,
                      Gender=phenotype$gender.demographic)
group_rt <- merge(group_rt,phenotype,by='sample')
group_rt <- merge(group_rt,survival,by='sample')
group_rt$OS <- ifelse(group_rt$OS==0,'Alive','Dead')
group_rt<-group_rt[order(group_rt$risk),]
heat.dat<-mul.dat[,group_rt$sample]
heat.group <- group_rt
colnames(heat.group)
rownames(heat.group) <- group_rt$sample

heat.group<-dplyr::select(heat.group,-c('sample','OS.time'))
heat.group$risk <- as.numeric(heat.group$risk)
heat.group$Age <- cut(heat.group$Age,breaks = c(30,40,50,60,70,80,90),
                      labels = c('30-40','40-50','50-60','60-70','70-80','80-90'))
heat.group$Age<-as.factor(heat.group$Age)
heat.group$Gender <- as.factor(heat.group$Gender)

heat.group$OS <- as.factor(heat.group$OS)
rt_dat<-log2(heat.dat+0.1)
ann_colors<-list(
  risk=c('#33CCCC','#FF69B4'),
  Gender=c('male'='#FF8C00','female'='#20B2AA'),
  Age=c('30-40'='#33CCCC','40-50'='#CCCCFF','50-60'='#FF9966','60-70'='#FFCCFF','70-80'='#FF69B4','80-90'='#40E0D0'),
  OS=c('Dead'='red','Alive'='green')
)
library(pheatmap)
library(ggplot2)
library(RColorBrewer)
library(gplots)
pdf(file = '06.heatmap.pdf',w=6,h=4)
pheatmap(rt_dat,
         color = bluered(100),
         border_color = NA,
         annotation_col = heat.group,
         annotation_colors = ann_colors,
         labels_row = NULL,
         clustering_method = 'ward.D2',
         show_rownames = T,
         show_colnames = F,
         fontsize_col = 5,
         cluster_cols = F,
         cluster_rows = T)
dev.off()

png(file = '06.heatmap.png',w=500,h=300)
pheatmap(rt_dat,
         color = bluered(100),
         border_color = NA,
         annotation_col = heat.group,
         annotation_colors = ann_colors,
         labels_row = NULL,
         clustering_method = 'ward.D2',
         show_rownames = T,
         show_colnames = F,
         fontsize_col = 5,
         cluster_cols = F,
         cluster_rows = T)
dev.off()
## 外部数据库验证（KM，年ROC）---------
setwd("/data/nas1/project/JNZK-255-2/")
if (! dir.exists("./07_External_va")){
  dir.create("./07_External_va")
}
setwd("./07_External_va")
dat.va <- read.csv('../00_rawdata/dat.va(GSE32894).xls',sep = '\t',row.names = 1)
survival.va <- read.csv('../00_rawdata/survival.va(GSE32894).xls',sep = '\t')

test_data<-t(dat.va[,survival.va$sample])%>%as.data.frame()
test_data$sample<-rownames(test_data)
test_data<-merge(survival.va,test_data,by='sample')
test_data<-column_to_rownames(test_data,var='sample')

lasso_geneids
unmap <- lasso_geneids[!lasso_geneids%in%colnames(test_data)]

unmap.dat <- test_data[,c('INDO')]%>%as.data.frame()
colnames(unmap.dat) <- c('IDO1')
test_data <- cbind(unmap.dat,test_data)

test_data2<-test_data[,lasso_geneids]
risk_out<-data.frame(test_data2)
risk_out$risk_out<-NA
risk_out$riskScore_out<-NA
cnt<-1

coef.min<-coef.min[lasso_geneids,]

while (cnt < length(rownames(test_data2))+1) {
  risk_out$riskScore_out[cnt]<-sum(coef.min*test_data2[cnt,])
  cnt = cnt + 1
}

dim(test_data2)


cnt<-1
while (cnt < length(rownames(test_data2))+1) {
  risk_out$risk_out[cnt]=as.vector(ifelse(risk_out$riskScore_out[cnt]>median(risk_out$riskScore_out),0,1))
  cnt = cnt + 1
}
riskScore_out<-as.numeric(risk_out$riskScore_out)

risk_out=as.vector(ifelse(riskScore_out>median(riskScore_out),0,1))
risk_out <- as.data.frame(c(cbind(id=rownames(cbind(test_data[,outCol],
                                                    riskScore_out,
                                                    risk_out)),
                                  cbind(test_data[,outCol],
                                        riskScore_out,
                                        risk_out))))
res.cut<-surv_cutpoint(risk_out,time = 'OS.time',event = 'OS',variables = 'riskScore_out')
res.cut$cutpoint
risk_out$risk_out <- ifelse(risk_out$riskScore_out>res.cut$cutpoint[,1],0,1)
write.table(risk_out,file = 'risk_out.xls',quote = F,row.names = F,sep = '\t')

library(ggplot2)
library(ggthemes)
median(riskScore_out)
table(risk_out$risk_out)
risk_dis_out <- ggplot(risk_out, aes(x=reorder(id, riskScore_out), 
                                     y=riskScore_out, 
                                     color = factor(risk_out, 
                                                    levels = c(0, 1), 
                                                    labels = c("High Risk", "Low Risk")))) +
  geom_point() +
  scale_color_manual(values = c("#A73030FF", "#0073C2FF")) + 
  scale_x_discrete(breaks = risk_out[order(risk_out$riskScore_out),]$id[c(1,50,100,150,200,250,300,350)],
                   labels = c(1,50,100,150,200,250,300,350),
                   expand = c(0.02,0)) +
  geom_vline(xintercept = nrow(risk_out[which(risk_out$risk_out==1),]) + 0.5,
             lty = 2) +
  geom_hline(yintercept = res.cut$cutpoint[,1],
             lty =2) +
  labs(x = "Patients(increasing risk score)",
       y = "Risk Score",
       title = "Validation Risk Score Distribution") + 
  theme_base() +
  theme(legend.title = element_blank(),
        legend.key = element_blank(),
        legend.justification = c(0,1),
        legend.position = c(0,1),
        legend.margin = margin(c(-5,4,4,3)),
        legend.background = element_rect(color = "black", size = .3),
        plot.title = element_text(size = 15, hjust = 0.5))
risk_dis_out
ggsave(filename = '01.Validation_Risk_Score_Distribution.pdf',risk_dis_out,w=7,h=5)
ggsave(filename = '01.Validation_Risk_Score_Distribution.png',risk_dis_out,w=7,h=5)
surv_stat_out <- ggplot(risk_out, aes(x=reorder(id, riskScore_out),
                                      y=OS.time/365,
                                      color = factor(OS,
                                                     levels = c(0,1),
                                                     labels = c("Alive", "Dead")))) +
  geom_point() +
  scale_color_manual(values = c("#0073C2FF", "#A73030FF")) +
  scale_x_discrete(breaks = risk_out[order(risk_out$riskScore_out),]$id[c(1,50,100,150,200,250,300,350)],
                   labels = c(1,50,100,150,200,250,300,350),
                   expand = c(0.02,0)) +
  ylim(x=c(0,20)) +
  geom_vline(xintercept = nrow(risk_out[which(risk_out$risk_out==1),]) + 0.5,
             lty = 2) +
  labs(x = "Patients(increasing risk score)",
       y = "Survival time (years)",
       title = "Validation Survival State Distribution") + 
  theme_base() +
  theme(legend.title = element_blank(),
        legend.key = element_blank(),
        legend.justification = c(0,1),
        legend.position = c(0,1),
        legend.margin = margin(c(-5,4,4,3)),
        legend.background = element_rect(color = "black", size = .3),
        plot.title = element_text(size = 15, hjust = 0.5))
surv_stat_out
ggsave(filename = '02.Validation_survival_state_Distribution.pdf',surv_stat_out,w=7,h=5)
ggsave(filename = '02.Validation_survival_state_Distribution.png',surv_stat_out,w=7,h=5)
kmfit_out <- survfit(Surv(OS.time, OS) ~ risk_out, data =  risk_out)
surv_pvalue(kmfit_out,method = 'GB')
verify_survival_median <- ggsurvplot(kmfit_out,
                                     pval = TRUE, 
                                     conf.int = F,
                                     legend.labs=c("High risk","Low risk" ),
                                     legend.title="Risk score",
                                     title="Validition KM",
                                     font.main = c(15,"bold"),
                                     risk.table = TRUE, 
                                     risk.table.col = "strata", 
                                     linetype = "strata", 
                                     surv.median.line = "hv", 
                                     ggtheme = theme_bw(), 
                                     palette = c("#A73030FF", "#0073C2FF"))

verify_survival_median


library(survivalROC)
multi_ROC <- function(time_vector, risk_score_table){
  library(survivalROC)
  single_ROC <- function(single_time){
    for_ROC <- survivalROC(Stime=risk_score_table$OS.time,
                           status=risk_score_table$OS,
                           marker=risk_score_table$riskScore,
                           predict.time=single_time,
                           method = 'KM')
    data.frame('True_positive'=for_ROC$TP, 'False_positive'=for_ROC$FP,
               'Cut_values'=for_ROC$cut.values, 'Time'=rep(single_time, length(for_ROC$TP)),
               'AUC'=rep(for_ROC$AUC, length(for_ROC$TP)))
  }
  multi_ROC_list <- lapply(time_vector, single_ROC)
  do.call(rbind, multi_ROC_list)
}
for_multi_ROC <- multi_ROC(time_vector = c(365*seq(1,5,2)), 
                           risk_score_table = risk_out)
table(for_multi_ROC$AUC)
for_multi_ROC$Time <- factor(for_multi_ROC$Time)
library(scales)
library(geomROC)
library(plotROC)
library(ggthemes)

auc_y1 <- round(for_multi_ROC[which(for_multi_ROC$Time==365),5][1],2)
auc_y3 <- round(for_multi_ROC[which(for_multi_ROC$Time==1095),5][1],2)
auc_y5 <- round(for_multi_ROC[which(for_multi_ROC$Time==1825),5][1],2)
ROC <- ggplot(for_multi_ROC, aes(x=False_positive,
                                 y=True_positive, 
                                 label=Cut_values, 
                                 color=Time)) + 
  scale_color_manual(breaks = c("365","1095","1825"),
                     labels = c("1 years", "3 years","5 years"),
                     values = c("#4682B4", "#FF4040", "#20B2AA")) +
  geom_roc(labels = F, stat = 'identity') + 
  style_roc() + 
  geom_abline(slope = 1, intercept = 0, color = 'gray', linetype=2) +
  theme_bw() +
  labs(title = "Test ROC") +
  theme(panel.background = element_rect(colour = 'black', size = 1, fill = 'white'),
        panel.grid = element_blank(),
        plot.title = element_text(size = 15, hjust = 0.5, face = "bold")) +
  annotate("text", x=0.75, y=c(0.25, 0.15, 0.05),
           label = c(paste('AUC of 1 years =', format(auc_y1,nsmall=2)),
                     paste('AUC of 3 years =', format(auc_y3,nsmall=2)),
                     paste('AUC of 5 years =', format(auc_y5,nsmall=2))))
ROC
ggsave('04.Test_ROC.png', ROC,width = 5, height = 4)
ggsave('04.Test_ROC.pdf', ROC,width = 5, height = 4)

box_dat<-risk_out
box_dat$OS <- ifelse(box_dat$OS==0,'Alive','Dead')

High_risk<-subset(box_dat,risk_out==0)
Low_risk<-subset(box_dat,risk_out==1)

data1 <- data.frame(group=Low_risk$risk_out,OS=Low_risk$OS)
data1<-as.data.frame(sort(table(data1$OS)))
colnames(data1)<-c('OS','Low_risk')

data2<-data.frame(group=High_risk$risk_out,OS=High_risk$OS)
data2<-as.data.frame(sort(table(data2$OS)))
colnames(data2)<-c('OS','High_risk')
data<-merge(data1,data2,by='OS')
library(reshape2)
library(plyr)
library(RColorBrewer)
mydata <- melt(data,id.vars="OS",variable.name="risk",value.name="Quantity")
p<-ggplot(mydata,aes(x=risk,y=Quantity,fill=OS))+
  geom_bar(position = "fill",stat="identity",alpha=0.7)+
  theme_bw()+
  scale_fill_manual(values= c("#E89591","#75B0D6"))+ 
  theme(axis.title.x =element_text(size=22,color='black', face = "bold",family='Times'),
        axis.text.x =element_text(size=18, face = "bold",family='Times'),
        axis.title.y =element_text(size=22,color='black', face = "bold",family='Times'),
        axis.text.y=element_text(size=18,  face = "bold",family='Times'),
        legend.title=element_text(size=20, color='black', face = "bold",family='Times'),
        legend.text=element_text(size=18, color='black', face = "bold",family='Times'),
        title=element_text(size=20, color='black', face = "bold",family='Times'),
        strip.text = element_text(size = 14,family = "Times", face = "bold"))+
  theme(panel.grid.major=element_blank(),panel.grid.minor=element_blank())+
  labs(x="",y="Percentage",fill="")
p

ggsave(p,filename = '05.boxplot.pdf',w=5,h=4)
ggsave(p,filename = '05.boxplot.png',w=5,h=4)
