# Supplementary material for: Identification of tryptophan metabolism- and immune-related genes signature and prediction of immune infiltration landscape in bladder urothelial carcinoma
Source: Front Immunol. 2023 Oct 26;14:1283792. doi: 10.3389/fimmu.2023.1283792 (PMC10637370; doi:10.3389/fimmu.2023.1283792)
Supplement: Supplementary file 1 [file DataSheet_1.zip › Raw Data/Transwell/summary.xlsx]

## Sheet: Sheet1
	T24				5637
mig	shNC	sh1	sh2		shNC	sh1	sh2
	153	101	115		198	128	139
	140	112	123		182	135	152
	134	120	128		212	143	155
		0.016	0.04			0.003	0.008
inva	141	95	108		166	112	97
	128	101	113		178	124	108
	140	105	98		160	113	121
	0.002		0.008		0.001		0.002
